# Supplementary material for: The Expression and Prognostic Value of Cancer Stem Cell Markers, NRF2, and Its Target Genes in TAE/TACE-Treated Hepatocellular Carcinoma
Source: Medicina (Kaunas). 2022 Feb 1;58(2):212. doi: 10.3390/medicina58020212 (PMC8879934; doi:10.3390/medicina58020212)
Supplement: Supplementary file 1 [file medicina-58-00212-s001.zip]

Archive with 1 entries (1 files):
- medicina-1503641-supplementary.pdf
